# Supplementary material for: DNA Methylation and Demethylation in Triple-Negative Breast Cancer: Associations with Clinicopathological Characteristics and the Chemotherapy Response
Source: Biomedicines. 2025 Feb 26;13(3):585. doi: 10.3390/biomedicines13030585 (PMC11939961; doi:10.3390/biomedicines13030585)
Supplement: Supplementary file 1 [file biomedicines-13-00585-s001.zip]

Archive with 1 entries (1 files):
- biomedicines-3467333-supplementary.pdf
